# Supplementary material for: Influences of muscle mass loss and exercise habits and personality traits on lower limb motor function among university students
Source: Sci Rep. 2024 May 29;14:12341. doi: 10.1038/s41598-024-63089-6 (PMC11136959; doi:10.1038/s41598-024-63089-6)
Supplement: Supplementary file 1 — Supplementary Information 1. [file 41598_2024_63089_MOESM1_ESM.xlsx]

## Sheet: Raw data
				Influences of muscle mass loss and exercise habits and personality traits on lower limb motor function among university students
								Nobuyuki Sano*, Haruto Enoki, Reita Syutou, Ayumu Furukawa *Corresponding author: Nobuyuki Sano E-mail: sanokichi09094@gmail.com. (NS)
ID	sex	SMI	Low SMI	BMI	Total Fat mass	R/X	Power	Speed	Balance	Extraversion	Agreeableness	Conscientiousness	Neuroticism	Openness to experience	Exercise_past	Exercise_current	Sleep hours
1	M	7.2	0	21	13.6	8.7	1.507	9.611	1.17179	3.5	6.5	5.5	2.5	3	1	1	6
2	M	7.9	0	19.9	7.7	9.3	1.504	11.273	0.631727	3.5	5	3	4	3	1	1	5
3	M	7.3	0	17.8	6.7	10.2	1.505	10.364	0.986745	6	5	3	6	4.5	1	0	5
6	M	7.5	0	23.2	18	9.6	1.469	8.031	0.685214	3.5	6	4.5	4	5	1	1	7
7	M	8.2	0	22.5	14.1	8.6	1.594	12.821	0.650883	6	5	5	3.5	5.5	1	1	5
10	M	9.8	0	24	10.4	7.8	1.551	11.297	0.794634	5	4.5	3.5	4.5	5	1	1	7
11	M	8	0	20.2	9.7	9.6	1.538	11.527	1.44036	3.5	6.5	3	3.5	4	1	0	4
14	F	6.5	0	19.8	13.4	9.6	1.445	10.653	1.02504	3	6.5	2.5	4	4	1	1	7
15	F	6.6	0	20.5	13	11.5	1.421	8.998	1.5444	2	5	2.5	3.5	4.5	1	0	5
17	F	6.1	0	18.6	13.1	12.5	1.361	10.981	0.802503	5	6.5	4.5	3.5	4	1	1	6
20	F	6.8	0	23.1	16.2	9.7	1.215	9.468	1.35972	5.5	5.5	4.5	3.5	2.5	1	1	7
24	M	7.7	0	21.3	14.5	10.5	1.655	12.722	0.692572	3.5	5.5	2.5	2	4	1	0	10
25	F	6.1	0	19	12.3	12	1.3	8.095	2.42162	4.5	4.5	3	4	3.5	1	0	6
26	M	9.1	0	27.8	22	8.5	1.711	13.745	0.608619	3.5	6	4	4.5	4.5	1	1	6
28	M	8.1	0	25.7	21.2	8.8	1.5	12.711	0.609958	4	6.5	3.5	6	4	1	1	7
29	F	5.8	0	21.5	21.6	12.1	1.297	6.573	0.935109	3.5	4.5	2.5	5	3	1	0	6
32	F	6	0	20.2	19	12.1	1.263	7.018	0.824185	4	4.5	2.5	6	2.5	0	0	4
34	F	6.6	0	20.8	14.4	9.2	1.575	10.598	0.595667	4.5	6	2	4.5	5	1	0	4
38	F	6.4	0	21.2	14.7	9.3	1.273	4.336	1.65977	3.5	6.5	4.5	4	3	1	1	5
40	F	7.4	0	21.7	15.4	10.1	1.425	11.022	0.683392	7	5.5	4	3	3.5	1	0	5
46	M	8.4	0	23.1	11.1	9.1	1.529	8.523	0.557523	5.5	5	5	3	6.5	1	1	5
47	M	8.6	0	22.5	12.3	9.4	1.463	10.454	0.47815	5.5	4.5	3	4	5.5	1	1	7
49	F	6.7	0	21.2	15	10.4	1.288	9.172	1.9079	6	5.5	3.5	4.5	4.5	1	1	6
51	M	9.5	0	27.9	19.7	7.9	1.509	11.579	0.559377	6.5	3.5	4.5	6	5.5	1	1	5
52	F	6	0	20.3	16	11.7	1.224	8.524	2.19284	3.5	4	3.5	4.5	3.5	1	1	8
55	F	5.6	1	17.3	11.9	13.4	1.318	8.153	1.56975	4	4.5	4	5	3.5	1	1	7
57	F	6.4	0	19.3	12.5	10.1	1.382	10.021	0.881871	3.5	4.5	3.5	3	3	1	1	7
58	M	8.8	0	22.4	11.7	9.7	1.62	11.728	0.610391	2	6.5	4.5	3.5	2.5	1	1	6
60	F	6.1	0	18.3	12.7	11.3	1.381	9.926	1.83751	6	5.5	6.5	2	5	1	1	6
61	M	8.7	0	23.2	10	8	1.549	13.139	0.572029	2	5.5	4.5	4.5	3	1	1	7
62	F	6	0	18.1	11.2	10.8	1.337	5.332	1.63897	5	5.5	1.5	5	4	1	1	7
63	F	6.3	0	19.1	11.4	13	1.399	9.977	1.19728	2.5	5.5	2.5	3.5	2	1	0	4
64	M	7.5	0	20.6	13.4	11.4	1.653	10.103	0.583643	7	5	2	1	5	1	0	4
66	F	6.1	0	21.5	20.1	11.5	1.348	8.919	1.27021	7	6	5	2.5	5.5	1	0	6
71	M	7.9	0	22.1	14.2	9	1.35	9.827	0.647066	2.5	6	2	3.5	2.5	1	1	5
72	M	8	0	22.2	12	9	1.577	13.479	0.676111	5	4.5	2	3.5	5.5	1	1	6
74	F	6.6	0	20.8	13.3	10.4	1.282	8.036	1.68705	5	6.5	3.5	4.5	5	1	1	6
76	F	7	0	20.4	14.4	11	1.481	5.907	1.1605	1.5	6.5	5.5	4	5.5	1	0	5
77	M	7.3	0	18.2	8.3	9.6	1.397	9.328	0.848217	3	6	5	4.5	4.5	1	0	7
78	F	8.7	0	23.3	12.5	11.1	1.228	8.815	0.679795	3.5	6.5	1.5	1.5	5	1	0	5
79	M	9.1	0	24.7	16.5	8.3	1.72	14.591	0.48523	6	4.5	5	3.5	6	1	1	6
81	M	8.3	0	21.7	11.7	8.1	1.705	12.113	0.975989	4	4.5	3	4	4.5	1	0	6
82	F	5.9	0	23.2	20.7	11.6	1.389	11.309	0.801655	1.5	6.5	2	3	4	1	0	7
84	F	6.7	0	20.3	14.3	11.1	1.237	7.557	1.28726	5	5	4.5	5	4.5	1	1	7
87	F	7.3	0	21.8	12.2	9.9	1.444	8.786	1.49887	4	5	4	4.5	4	1	0	6
88	F	5.7	0	17.3	10.3	9.7	1.191	7.927	0.908148	2.5	3.5	2.5	5.5	2.5	1	0	5
90	F	6.5	0	20.9	16.5	11.3	1.322	9.313	1.60456	5.5	6	5.5	2.5	5.5	1	0	7
92	M	6.8	1	20.1	13.5	10.2	1.575	11.671	0.732864	5.5	5	3	3	4.5	1	1	7
94	M	6.9	1	17.4	6.6	10	1.329	4.159	1.46133	3.5	6	5	4	3.5	0	1	6
95	M	7.2	0	18.7	9.8	11.3	1.651	10.186	0.894536	4.5	6	1.5	4.5	3	1	0	4
96	F	6.9	0	21.8	16.6	10.8	1.567	12.426	0.706885	3.5	5.5	5	4	3.5	1	0	6
97	M	8.1	0	24.4	17.5	8.6	1.589	8.147	0.66846	2.5	4.5	4	5.5	4.5	1	1	5
99	F	6	0	18.2	11.3	12.4	1.372	9.168	1.51539	5	6	6.5	4	3.5	0	1	7
100	F	6.2	0	21.7	16.7	10.3	1.431	12.423	0.681353	2.5	3.5	3	5.5	4.5	1	1	6
101	F	6	0	19.3	11	13	1.394	10.41	0.799389	4	6.5	4	3	3.5	1	0	6
103	M	9.2	0	23.1	11.8	9.2	1.61	11.035	0.736527	6	7	1	1.5	4.5	1	1	7
106	F	7	0	24	17.9	9.4	1.193	6.269	1.87737	4.5	5.5	5.5	1.5	3.5	1	0	6
108	M	7.9	0	18.7	6.6	9.2	1.649	12.417	0.959992	2.5	5	4.5	4	3.5	1	1	6
110	F	8	0	19.2	7.7	11	1.277	7.52	0.974963	4.5	5	4	4	3	1	0	5
111	M	8.5	0	21.2	8.6	8.1	1.508	11.108	0.88458	6	6.5	6	3.5	5	1	1	8
113	M	8.6	0	23.9	14.6	7.8	1.625	13.199	0.361402	3.5	4	3	4.5	3	1	1	5
114	F	5.6	1	16.6	9.6	10.5	1.331	9.094	1.85188	1.5	6	2	2	3.5	0	0	5
117	F	6.9	0	21.1	13.6	9.2	1.58	12.993	0.551019	5.5	5.5	3.5	5	3	1	1	7
120	M	9.3	0	24.8	13.4	8.3	1.565	12.405	0.779694	3.5	4.5	2.5	5.5	4.5	1	1	6
123	F	6.4	0	22.8	17.5	10.1	1.384	11.959	1.19253	3.5	6	4.5	5	4	1	1	7
124	F	6.7	0	21	14.1	8.9	1.354	8.695	1.62805	3.5	5.5	4.5	4.5	4.5	1	1	7
126	F	6.4	0	21.4	17.6	10.4	1.306	8.525	1.28614	5.5	4	5.5	5	4	1	0	8
128	M	8.5	0	26	18.1	7.6	1.707	14.145	0.349972	6.5	7	3	5	6.5	1	1	6
129	F	7.1	0	20.3	10.2	8.5	1.317	9.843	1.09734	5.5	5	1.5	2.5	2.5	1	1	7
133	M	7.6	0	21.7	13.8	9.6	1.586	11.519	0.686702	2.5	6	4.5	5	3	1	1	5
134	F	6.2	0	20.3	15.3	12	1.313	7.989	1.37716	5	4.5	3.5	4	3	1	0	6
135	F	5.8	0	20.7	16.6	10.4	1.315	7.955	1.12986	4.5	5	5	4.5	4	1	0	7
136	F	6.5	0	19.5	13.2	10.1	1.499	10.951	0.876498	4.5	5.5	4	4	4	1	1	7
137	F	6	0	18.4	10.9	12.7	1.514	11.783	1.36332	4	5.5	2.5	4	4.5	1	1	5
138	M	7.3	0	17.4	6.1	8.5	1.384	9.108	1.03769	5.5	5	4	5.5	4.5	1	1	7
141	M	8.4	0	25.5	17.2	8.9	1.494	9.958	0.617341	4	4	3.5	6.5	4	1	1	8
142	F	6.1	0	17	9.6	10.8	1.416	8.876	0.947839	3.5	5.5	3.5	3	4	1	0	7
145	M	7.3	0	19.3	10.9	10.4	1.543	10.556	0.957839	2.5	3.5	2	6.5	4	1	0	7
146	F	5.8	0	17.4	12.4	12.5	1.618	11.68	0.849833	6	6.5	4.5	2.5	2.5	0	0	6
147	M	7.6	0	22.5	19.4	9.9	1.523	9.218	0.919595	6	6	4.5	4.5	6	1	1	7
149	F	6.4	0	21.1	16.8	10.7	1.483	9.281	1.17205	3.5	5.5	1.5	7	3	0	1	6
150	F	6.2	0	22.6	20.1	11.1	1.292	3.824	1.31563	3	5.5	3	5.5	5	1	1	5
151	F	5.4	1	18.2	14.8	11.6	1.278	7.92	2.07336	2	6.5	2	5	3	0	0	6
153	F	6	0	19.7	14.3	13.3	1.352	10.381	1.03097	3.5	6	2.5	4	3	0	0	6
154	M	7.9	0	20	7.7	9.7	1.8	11.131	0.740207	4	5.5	3.5	3.5	2.5	1	1	6
204	M	8.4	0	22.8	9	9.2	1.432	6.829	1.10604	3	6	6	3	4.5	1	1	7
205	M	8.9	0	24.3	14.3	8.2	1.35	8.516	0.642954	3.5	6.5	3.5	2	4	1	1	8
218	M	9.1	0	19.6	3.2	8.5	1.565	10.35	0.849799	6	6	4.5	3.5	5	1	1	6
222	M	7.1	0	18.9	8	10.5	1.497	11.96	1.34182	1	6	1.5	5.5	4	0	0	6
231	M	7.9	0	19.8	10.3	8.5	1.59	12.097	0.660548	3.5	6	5	3	4.5	0	1	6
234	F	5.6	1	20.1	15.3	11.3	1.341	9.756	1.69125	4	5	4	4	2.5	1	1	6
244	M	8.6	0	20.3	6.6	8.2	1.462	12.316	0.569903	2.5	5	3.5	5.5	3	1	1	6
251	F	6.4	0	20.4	15.6	12.6	1.415	10.258	0.947675	3	6	3	5	5	1	0	6
252	M	8.4	0	21.7	9.1	7.9	1.284	9.288	1.05465	4.5	5.5	4	5	4	1	1	6
254	M	7.7	0	22.4	14.3	9.9	1.714	17.669	0.840361	2	6	3.5	3	4	0	1	5
257	F	6.3	0	21.8	18.1	11.6	1.487	11.246	0.777356	5	6	5.5	4	5	0	1	6
259	M	8.2	0	21.7	9.8	8.2	1.412	9.999	0.599213	3	5.5	2	3.5	6	1	0	6
267	M	7.7	0	19.8	10.5	9	1.76	12.962	0.62293	4.5	6.5	5.5	3	5.5	1	1	7
272	F	6.8	0	22.2	16	9.1	1.329	10.841	1.36028	5.5	7	3.5	4	5.5	1	1	6
286	F	6.3	0	20	14.5	9.7	1.428	9.537	1.06515	4	5.5	3	2	3.5	1	0	6
295	F	6.9	0	20.8	13.8	10.8	1.428	10.277	0.709358	2	7	3.5	5	5.5	1	0	6
